# Supplementary material for: CD73-mediated adenosine production by CD8 T cell-derived extracellular vesicles constitutes an intrinsic mechanism of immune suppression
Source: Nat Commun. 2021 Oct 8;12:5911. doi: 10.1038/s41467-021-26134-w (PMC8501027; doi:10.1038/s41467-021-26134-w)
Supplement: Supplementary file 4 — Source Data [file 41467_2021_26134_MOESM4_ESM.xlsx]

## Sheet: Figure 1
Fig. 1e and 1f
Gating strategy
Fig. 1g
Gating strategy

## Sheet: Figure 4
Fig. 4c
CD73					CD81					Flotillin					GM130					Total protein stain

## Sheet: Figure 7
Fig. 7a
Gating strategy
Peripheral blood								Synovial fluid
Fig. 7b
Gating strategy
see source data in Fig. 1e and 1f

## Sheet: Supplementary Figure 1
Supplementary Fig. 1c
Gating strategy

## Sheet: Supplementary Figure 8
Supplementary Fig. 8b
Albumin					ApoA1					ApoB					Flotillin					Total protein stain

## Sheet: Supplementary Figure 9
Supplementary Fig. 9b
CD73					CD81					Flotillin					GM130					Total protein stain
Supplementary Fig. 9c
Donor 1	Donor 2	Donor 3	Donor 4
51028	37831	21835	17702	CD81
59798	39898	20512	36827	CD63
11920.6	9572.6	6293.6	5232.6	CD9
10081	3198	3903	4286	CD8
3951	5802	1819	1383	CD4
16817	9915	7599	3559	CD29
3638	354	1183	375	CD69
3882	893	3086	1301	CD2
undetectable	undetectable	undetectable	undetectable	CD56
922	415	229	273	CD19
550	147	205	49	CD20
7558	3092	1649	3016	CD24
19509	11250	3378	14045	CD40
8015	11625	2614	6682	CD14
1101	1858	340	907	CD11c
1987	2344	780	712	CD86
undetectable	574.8	214.8	141.8	CD209
220.5	418.5	272.5	224.5	CD1c
627	352	8257	141	CD42a
847	625	3842	126	CD41b
789	967	1683	1300	CD62P
684	1180	283	374	CD146
16027	11798	3536	3892	CD105
9084	5472	3594	6984	CD45
3579	2331	1878	1178	CD31
18208	14185	8591	21811	CD44
1828	1181	765	776	CD49e
12361	8468	9608	5983	HLA-I
31223	36093	25207	27615	HLA-II
